# Supplementary material for: Size Matters: Zoo Data Analysis Shows that the White Blood Cell Ratio Differs between Large and Small Felids
Source: Animals (Basel). 2020 May 29;10(6):940. doi: 10.3390/ani10060940 (PMC7341519; doi:10.3390/ani10060940)
Supplement: Supplementary file 1 [file animals-10-00940-s001.zip]

Archive with 1 entries (1 files):
- Hematology ZIMS felidae Naidenko.xlsx
