# Supplementary material for: Size Matters: Zoo Data Analysis Shows that the White Blood Cell Ratio Differs between Large and Small Felids
Source: Animals (Basel). 2020 May 29;10(6):940. doi: 10.3390/ani10060940 (PMC7341519; doi:10.3390/ani10060940)
Supplement: Supplementary file 1 [file animals-10-00940-s001.zip › Hematology ZIMS felidae Naidenko.xlsx]

## Sheet: Лист1
Parameter	Тест	Units	Lion	Tiger	Jaguar	Leopard	Snow leopard	Cheetah	Mountain lion	Canada lynx	Eurasian lynx	Bobcat	Pallas' cat	Jungle cat	Black-footed cat	Sand cat	European wildcat	Rusty-spotted cat	Fishing cat	Bengal cat	Jaguarundi	Asiatic golden cat	Ocelot	Margay	Geoffroy's cat	Serval	Caracal	Clouded leopard
White Blood Cell count (automated)	Лейкоциты (автомат)	*10^9 cells/L	11.6	10.4	10.6	11.8	10.9	10.2	6.8	9.4	7.1	6.3	9.2	8.5	8.2	8.1	8.4	5.9	8.2	7.2	6.6	9.1	9.2	8.7	8.3	8.5	7.5	12.6
Lymphocyte absolute count (calculated)	Лимфоциты (рассчитаны)	*10^9 cells/L	1.726	1.616	1.866	1.568	1.385	1.955	1.831	2.416	1.751	1.889	2.464	2.306	2.988	2.579	2.014		2.07	2.618	1.817	2.256	2.098	2.225	1.613	2.29	2.23	1.72
Monocyte absolute count (calculated)	Моноциты (рассчитаны)	*10^9 cells/L	0.401	0.323	0.263	0.356	0.275	0.346	0.253	0.265	0.255	0.176	0.302	0.254	0.306	0.338	0.249		0.259	0.213		0.249	0.22	0.25	0.246	0.247	0.23	0.406
Segmented Neutrophil absolute count (calculated)	Сегментные нейтрофилы (рассчитаны)	*10^9 cells/L	8.936	7.861	7.802	9.177	8.793	6.983	4.497	6.211	4.674	3.711	5.62	4.905	4.257	4.37	5.776		5.382	3.792	4.333	5.333	6.442	5.143	5.828	5.637	4.517	9.589
Band form Neutrophil absolute count (calculated)	Палочковидные нейтрофилы (рассчитаны)	*10^9 cells/L	0.28	0.894	0.439	0.761	0.434	0.219	0.128	0.288	1.803	0.158	0.19		0.106	0.45	0.113		0.125		0.225	0.94	0.212	0.773		0.14	0.106	0.316
Eosinophil absolute count (calculated)	Эозинофилы (рассчитаны)	*10^9 cells/L	0.413	0.257	0.264	0.569	0.304	0.845	0.201	0.21	0.247	0.456	0.488	0.751	0.723	0.53	0.518		0.503	0.196	0.182	0.495	0.419	0.489	0.242	0.243	0.505	0.557
Basophil absolute count (calculated)	Базофилы(рассчитаны)	*10^9 cells/L	0.068	0.07	0.075	0.094	0.046	0.08	0.048	0.057		0.041	0.065		0.042	0.05	0.044		0.042		0.225		0.056			0.024	0.056	0.291
	NL ratio		5.33951	5.4177	4.4164	6.33801	6.66209	3.68389	2.52594	2.68998	3.69903	2.04817	2.35795	2.12706	1.46017	1.86894	2.92403		2.66039	1.44843	2.50853	2.78059	3.17159	2.65888	3.61314	2.52271	2.07309	5.75872
